# Supplementary material for: Sol-Gel Synthesis of New TiO2 Ball/Activated Carbon Photocatalyst and Its Application for Degradation of Three Hormones: 17α-EthinylEstradiol, Estrone, and β-Estradiol
Source: Toxics. 2023 Mar 24;11(4):299. doi: 10.3390/toxics11040299 (PMC10143179; doi:10.3390/toxics11040299)
Supplement: Supplementary file 1 [file toxics-11-00299-s001.zip]

Archive with 1 entries (1 files):
- toxics-2283477-supplementary.pdf
